# Supplementary material for: Asteraceae Paradox: Chemical and Mechanical Protection of Taraxacum Pollen
Source: Insects. 2020 May 14;11(5):304. doi: 10.3390/insects11050304 (PMC7290674; doi:10.3390/insects11050304)
Supplement: Supplementary file 1 [file insects-11-00304-s001.zip]

Archive with 1 entries (1 files):
- insects-798731-supplementary.docx
